# Supplementary material for: The Roles of Growth Language Mindset, Metacognitive Strategies, and Language Learning Self-Efficacy in Predicting L2 Willingness to Communicate: A Network Analysis and a Chain Mediation Model
Source: Behav Sci (Basel). 2025 Apr 13;15(4):521. doi: 10.3390/bs15040521 (PMC12024291; doi:10.3390/bs15040521)
Supplement: Supplementary file 1 [file behavsci-15-00521-s001.zip]

Archive with 1 entries (1 files):
- behavsci-3497617-supplementary.pdf
